# Supplementary material for: Preliminary Investigation of Schmalhausen’s Law in a Directly Transmitted Pathogen Outbreak System
Source: Viruses. 2023 Jan 22;15(2):310. doi: 10.3390/v15020310 (PMC9961160; doi:10.3390/v15020310)
Supplement: Supplementary file 1 [file viruses-15-00310-s001.zip › Table S1. Marburg_data.csv]

	Event.ID	Virus	Country	Year	Number.of.cases	Longitude	Latitude	outbreakdate
1	12	Lake Victoria marburgvirus	Zimbabwe	1975	1	30.2	-17.36667	1975-02-12
3	21	Lake Victoria marburgvirus	Kenya	1980	2	34.79321	1.03241	1980-01-01
4	27	Lake Victoria marburgvirus	Kenya	1987	1	34.5802	1.0491	1987-08-01
5	75	Lake Victoria marburgvirus	Angola	2004	252	15.258554	-7.763904	2004-10-13
6	77	Lake Victoria marburgvirus	Uganda	2007	3	30.308939	-0.13065	2007-06-24
7	80	Lake Victoria marburgvirus	Uganda	2007	4	30.308939	-0.13065	2007-06-21
8	81	Lake Victoria marburgvirus	Uganda	2008	1	30.052	-0.2772	2007-12-25
9	83	Lake Victoria marburgvirus	Uganda	2008	1	30.052	-0.2772	2008-06-19
10	89	Lake Victoria marburgvirus	Uganda	2012	15	30.5	-0.116667	2012-10-01
11	94	Lake Victoria marburgvirus	Uganda	2014	1	32.558743	0.312232	2014-09-11
12	2017	Marburgvirus	Uganda	2017	4	34.5768327776817	1.46684498496383	2017-10-01
13	2021	Marburgvirus	Guinea	2021	1	-10.1448667673996	8.57072762767155	2021-07-25
14	2022	Marburgvirus	Ghana	2022	3	-1.20806145520186	7.961382369136	2022-07-07
